# Supplementary material for: Risk Perceptions, Knowledge and Behaviors of General and High-Risk Adult Populations Towards COVID-19: A Systematic Scoping Review
Source: Public Health Rev. 2021 Nov 15;42:1603979. doi: 10.3389/phrs.2021.1603979 (PMC8636827; doi:10.3389/phrs.2021.1603979)
Supplement: Supplementary file 2 [file DataSheet3.xlsx]

## Sheet: Feuil1
Quality assessment criteria (AXIS tool)	1. Clear study objectives	2. study design appropriate	3. Sample size justified	4. target population clearly defined	5. sample represents the target population	6. selection process appropriate (sample)	7. Measures undertaken to adresss non-response rate	8. Outcome variables appropriate	9.Measurements validated/piloted or published	10. Statistical significance clearly presented	11. Methods sufficiently described	12. Basic data adequately described	13. Response rate does not raise concerns about non-response bias	14. Non-responders described	15. Results internally consistent	16. results from all analyses described	17. Discussions and conclusions justified by results	18. Limitations discussed	19. Absence of conflict of interests	20. Ethical approval and participant consent	Total score (/20)	Total score (%)
Abdelhafiz AS, Mohammed Z, et al	yes	yes	yes	yes	no	not reported	not reported	yes	yes	yes	no	no	no	no	yes	yes	yes	no	yes	yes	12/20	60
Akula Y, Ayelign B, et al	yes	yes	yes	yes	no	no	no	yes	yes	yes	yes	yes	no	no	yes	yes	yes	yes	yes	yes	15/20	75
Alobuia WM, Dalva-Baird NP, et al	yes	yes	no	yes	not reported	not reported	not reported	not reported	no	yes	no	yes	no	no	no	yes	yes	yes	not reported	not reported	8/20	40
Alsan M, Stantcheva S, et al	yes	yes	no	yes	yes	yes	no	yes	not reported	yes	yes	yes	no	no	yes	yes	yes	yes	yes	yes	15/20	75
Austrian K, Pinchoff J et al	yes	yes	yes	yes	no	no	not reported	yes	yes	yes	no	no	yes	no	yes	no	yes	yes	not reported	not reported	11/20	55
Banda J, Dube AN, et al	yes	yes	no	yes	no	no	not reported	yes	yes	yes	yes	yes	no	yes	yes	yes	yes	yes	not reported	yes	14/20	70
Bostan S, Erdem R, et al	yes	yes	no	yes	no	not reported	not reported	yes	yes	yes	no	no	no	no	no	yes	no	no	not reported	not reported	7/20	35
Bowman LR, Kwok KO, et al	yes	yes	no	yes	no	yes	not reported	yes	no	yes	yes	yes	not reported	no	yes	yes	yes	yes	yes	yes	14/20	70
Chan EYY, Huang Z, et al	yes	yes	yes	yes	yes	yes	no	yes	yes	yes	yes	yes	no	no	yes	yes	yes	yes	yes	yes	17/20	85
Chen Y, Zhou R, et al	yes	yes	yes	yes	no	no	no	yes	yes	yes	yes	yes	not reported	no	yes	yes	yes	yes	yes	yes	15/20	75
Cvetković VM, Nikolić N, et al	yes	yes	no	yes	no	not reported	not reported	yes	yes	yes	yes	no	no	no	no	yes	yes	yes	yes	yes	12/20	60
Faasse K et Newby J	yes	yes	no	yes	no	no	not reported	yes	not reported	yes	yes	yes	no	no	yes	yes	yes	yes	yes	yes	13/20	65
Hakeem AR, Padmanaban H, et al	yes	yes	yes	yes	yes	yes	yes	yes	no	not relevant	yes	yes	yes	yes	yes	yes	yes	no	yes	no	17/19	89
Hezima A, Aljafari A, et al	yes	yes	yes	no	no	no	not reported	yes	no	yes	no	yes	no	no	yes	no	yes	no	yes	not reported	9/20	45
Jayakumar S, Ilango S, et al	yes	yes	yes	yes	no	no	no	yes	no	yes	no	no	not reported	no	yes	yes	yes	yes	yes	yes	12/20	60
Ko N-Y, Lu W-H, et al	yes	yes	no	yes	no	not reported	not reported	yes	yes	yes	yes	no	no	no	yes	yes	yes	yes	yes	yes	13/20	65
Lau LL, Hung N, et al.	yes	yes	yes	yes	no	no	not reported	yes	yes	yes	yes	yes	yes	no	yes	yes	yes	yes	yes	yes	16/20	80
Lee M, You M	yes	yes	no	yes	no	not reported	not reported	yes	yes	yes	yes	no	no	no	yes	yes	yes	yes	not reported	yes	12/20	60
Leigh JP, Fiest K, et al	yes	yes	yes	yes	yes	yes	not reported	yes	yes	yes	yes	yes	not reported	not reported	yes	yes	yes	yes	yes	yes	17/20	85
Malik AA, McFadden S, et al	yes	yes	not reported	yes	yes	yes	not reported	yes	yes	yes	yes	yes	yes	no	yes	yes	yes	yes	yes	yes	17/20	85
Pagnini F, Bonanomi A, et al	yes	yes	not reported	yes	no	no	no	yes	no	yes	yes	yes	no	no	yes	yes	yes	yes	yes	yes	13/20	65
Pal R, Yadav U et al	yes	yes	no	yes	no	no	no	yes	no	yes	yes	yes	not reported	no	yes	no	yes	yes	yes	yes	12/20	60
Parikh PA, Shah BV, et al	yes	yes	no	yes	no	no	not reported	yes	no	not relevant	no	no	not reported	no	no	yes	yes	yes	yes	yes	10/19	53
Paul A, Sikdar D, et al	yes	yes	no	yes	no	no	not reported	yes	yes	yes	yes	no	not reported	no	yes	yes	yes	no	not reported	yes	11/20	55
Reuken PA, Rauchfuss F, et al	yes	yes	no	yes	not reported	not reported	not reported	yes	no	yes	yes	yes	not reported	no	yes	yes	yes	yes	yes	yes	13/20	65
Roy D, Tripathy S, et al	yes	yes	no	no	no	no	not reported	yes	no	not relevant	no	no	no	no	yes	yes	yes	yes	yes	yes	10/19	53
Ssebuufu R, Sikakulya FK et al	yes	yes	no	yes	no	no	no	yes	no	yes	yes	no	no	not reported	yes	yes	yes	yes	not reported	yes	11/20	55
Wolf MS, Serper M, et al	yes	yes	yes	yes	no	no	no	yes	no	yes	yes	yes	yes	no	yes	yes	yes	yes	yes	yes	15/20	75
Yassa M, Birol P, et al	yes	yes	no	yes	not reported	no	not reported	yes	no	not relevant	yes	no	not reported	no	no	yes	yes	no	yes	yes	10/19	53
Yıldırım et al	yes	yes	no	yes	no	no	no	no	yes	yes	no	no	not reported	no	no	yes	yes	yes	yes	yes	10/20	50
Zipprich HM, Teschner U, et al	yes	no	no	yes	not reported	not reported	not reported	yes	no	yes	yes	yes	yes	no	no	yes	yes	yes	yes	yes	12/20	60
Mean score (%)																						63.8065
